# Supplementary material for: Genomic adaptation of Ethiopian indigenous cattle to high altitude
Source: Front Genet. 2022 Dec 9;13:960234. doi: 10.3389/fgene.2022.960234 (PMC9780680; doi:10.3389/fgene.2022.960234)
Supplement: Supplementary file 1 [file Table2.XLSX]

## Sheet: S2_iHS_LA
Supplementary Table 2. Candidate regions and protein coding genes identified by iHS selection method from LA cattle above the threshold of 5.0 equvalent to P-value 9.7E-06
BTA	Region start	Region end	SIZE	iHS			BTA	Gene start (bp)	Gene end (bp)	Gene name	Gene description
29	0	600000	0.6	9.70914			1	44086074	44481342	CMSS1	cms1 ribosomal small subunit homolog
23	26050000	26350000	0.3	8.3187			1	43902264	44073696	COL8A1	collagen type VIII alpha 1 chain
10	23700000	23850000	0.15	8.16009			1	44096867	44402309	FILIP1L	filamin A interacting protein 1 like
5	18500000	19150000	0.65	7.45246			1	157996922	158004891	GPX5	glutathione peroxidase 5
2	114750000	115000000	0.25	7.44442			1	158063320	158064264	OR2B28	olfactory receptor family 2 subfamily B member 28
20	39950000	40550000	0.6	7.01396			1	158075340	158077174	ZSCAN23	zinc finger and SCAN domain containing 23
10	24700000	24850000	0.15	7.01143			1	157958300	157977304	ENSBTAG00000049102
4	112950000	113400000	0.45	6.90806			1	158026832	158031903	ENSBTAG00000053325
27	7900000	8550000	0.65	6.59831			2	125145420	125147786	ATP5IF1	ATP synthase inhibitory factor subunit 1
1	157950000	158100000	0.15	6.59474			2	125150751	125171158	DNAJC8	DnaJ heat shock protein family (Hsp40) member C8
10	74350000	74600000	0.25	6.39656			2	125249517	125390286	EYA3	EYA transcriptional coactivator and phosphatase 3
13	150000	300000	0.15	6.38044			2	114988515	115174824	IRS1	insulin receptor substrate 1
19	12100000	12300000	0.2	6.32969			2	125068641	125074216	MED18	mediator complex subunit 18
17	14050000	14300000	0.25	6.25033			2	124922940	125007155	PHACTR4	phosphatase and actin regulator 4
6	51250000	51800000	0.55	6.17742			2	125201951	125229055	PTAFR	platelet activating factor receptor
7	58450000	58600000	0.15	6.15925			2	124883384	124903231	RCC1	regulator of chromosome condensation 1
5	112300000	112700000	0.4	6.15879			2	125448288	125470852	RPA2	replication protein A2
21	53100000	53250000	0.15	6.11452			2	125113996	125132377	SESN2	sestrin 2
9	38650000	38800000	0.15	6.04855			2	125401099	125432986	SMPDL3B	sphingomyelin phosphodiesterase acid like 3B
5	74200000	74400000	0.2	6.04634	1st threshold		2	125473679	125486124	THEMIS2	thymocyte selection associated family member 2
5	57850000	58200000	0.35	5.95515			2	125392642	125400258	XKR8	XK related 8
18	37500000	37650000	0.15	5.82869			2	125015868	125016296	ENSBTAG00000003676
5	69600000	69850000	0.25	5.80176			2	125045161	125045487	ENSBTAG00000040210
23	27850000	28000000	0.15	5.62715			3	59884333	60026329	PRKACB	protein kinase cAMP-activated catalytic subunit beta
15	1000000	1150000	0.15	5.58208			3	59767060	59819902	SAMD13	sterile alpha motif domain containing 13
5	50500000	50650000	0.15	5.57549			3	60110693	60257583	TTLL7	tubulin tyrosine ligase like 7
14	68200000	68450000	0.25	5.57007			3	59763646	59767606	ENSBTAG00000053100
21	500000	650000	0.15	5.56124			4	113066865	113074368	GIMAP4	GTPase, IMAP family member 4
7	48900000	49050000	0.15	5.52841			4	113328043	113338736	GIMAP5	GTPase, IMAP family member 5
9	39300000	39550000	0.25	5.51986			4	112958076	112958969	GIMAP7	GTPase, IMAP family member 7
2	124900000	125500000	0.6	5.50019			4	36966817	37237011	SEMA3E	semaphorin 3E
16	27550000	27700000	0.15	5.48166			4	113007779	113011711	ENSBTAG00000053452
12	70950000	71100000	0.15	5.47707			4	113131167	113139056	ENSBTAG00000040331
2	82800000	83150000	0.35	5.44261			4	113233116	113240464	ENSBTAG00000054649
3	59750000	60200000	0.45	5.39679			4	113262253	113268350	ENSBTAG00000050052
10	96150000	96400000	0.25	5.36697			4	113314340	113317506	ENSBTAG00000037510
5	74450000	74600000	0.15	5.36093			4	113349198	113356352	ENSBTAG00000000715
19	41400000	41600000	0.2	5.35285			5	112568047	112617811	ACO2	aconitase 2
11	39000000	39200000	0.2	5.35175			5	112387043	112395842	CHADL	chondroadherin like
5	59600000	59850000	0.25	5.3504			5	69631578	69639265	CKAP4	cytoskeleton associated protein 4
7	60500000	60800000	0.3	5.29443			5	112640001	112654494	CSDC2	cold shock domain containing C2
1	44000000	44150000	0.15	5.25739			5	112687401	112706629	DESI1	desumoylating isopeptidase 1
12	55550000	55800000	0.25	5.24316			5	112282183	112344853	EP300	E1A binding protein p300
29	27000000	27150000	0.15	5.21719			5	112365014	112382131	L3MBTL2	L3MBTL histone methyl-lysine binding protein 2
5	54850000	55200000	0.35	5.17113			5	58126697	58127632	OR6C17	olfactory receptor family 6 subfamily C member 17
4	111200000	111350000	0.15	5.16222			5	58067915	58068868	OR6C202	olfactory receptor family 6 subfamily C member 202
22	8750000	8950000	0.2	5.15507			5	58099644	58100579	OR6C207	olfactory receptor family 6 subfamily C member 207
4	37050000	37200000	0.15	5.12789			5	58112291	58113238	OR6C278	olfactory receptor family 6 subfamily C member 278
22	51450000	51600000	0.15	5.11067			5	57924954	57925916	OR6C281	olfactory receptor family 6 subfamily C member 281
10	58950000	59150000	0.2	5.10412			5	57908786	57909721	OR6C2F	olfactory receptor family 6 subfamily C member 2F
17	38250000	38600000	0.35	5.09257			5	58179582	58180520	OR6C35	olfactory receptor family 6 subfamily C member 35
10	50000	350000	0.3	5.08867			5	57878122	57879057	OR6C38	olfactory receptor family 6 subfamily C member 38
11	95150000	95450000	0.3	5.0882			5	57855480	57856406	OR6C4C	olfactory receptor family 6 subfamily C member 4C
20	35050000	35200000	0.15	5.08023			5	59723790	59724731	OR9K1	olfactory receptor family 9 subfamily K member 1
15	47650000	47950000	0.3	5.07719			5	59680315	59681292	OR9K15	olfactory receptor family 9 subfamily K member 15
1	155600000	156050000	0.45	5.06487			5	59800152	59801093	OR9K1B	olfactory receptor family 9 subfamily K member 1B
9	19300000	19500000	0.2	5.03789			5	59658165	59661271	OR9K2	olfactory receptor family 9 subfamily K member 2
2	8500000	8700000	0.2	5.01948			5	59745045	59746001	OR9K2F	olfactory receptor family 9 subfamily K member 2F
6	64500000	64650000	0.15	5.017			5	112558716	112567981	PHF5A	PHD finger protein 5A
22	34100000	34300000	0.2	5.01335	2nd threshold		5	112654669	112670817	PMM1	phosphomannomutase 1
							5	69721989	69837859	POLR3B	RNA polymerase III subunit B
							5	112617058	112629599	POLR3H	RNA polymerase III subunit H
							5	50634073	50938091	PPM1H	protein phosphatase, Mg2+/Mn2+ dependent 1H
							5	112396231	112425046	RANGAP1	Ran GTPase activating protein 1
							5	69672951	69713610	TCP11L2	t-complex 11 like 2
							5	112495969	112519575	TEF	TEF transcription factor, PAR bZIP family member
							5	112539939	112549987	TOB2	transducer of ERBB2, 2
							5	112434864	112492002	ZC3H7B	zinc finger CCCH-type containing 7B
							5	59619848	59620804	ENSBTAG00000054855
							5	74266329	74267210	ENSBTAG00000046392
							5	74275836	74288145	ENSBTAG00000049297
							5	74303467	74319127	ENSBTAG00000037799
							5	74349226	74357538	ENSBTAG00000052884
							5	74358375	74359379	ENSBTAG00000055135
							5	74439512	74452245	ENSBTAG00000048740
							5	74480533	74487043	ENSBTAG00000050417
							5	74501674	74571162	ENSBTAG00000039524
							5	74561455	74585374	ENSBTAG00000038652
							6	64584452	64674550	GABRG1	gamma-aminobutyric acid type A receptor subunit gamma1
							7	60505700	60641090	ABLIM3	actin binding LIM protein family member 3
							7	60664747	60740423	AFAP1L1	actin filament associated protein 1 like 1
							7	58595964	58710806	DPYSL3	dihydropyrimidinase like 3
							7	60743594	60752561	GRPEL2	GrpE like 2, mitochondrial
							7	60772778	60777637	IL17B	interleukin 17B
							7	60754588	60767542	PCYOX1L	prenylcysteine oxidase 1 like
							7	48367043	48947295	SPOCK1	SPARC (osteonectin), cwcv and kazal like domains proteoglycan 1
							7	58457553	58586994	STK32A	serine/threonine kinase 32A
							7	60576262	60577800	ENSBTAG00000048563
							7	60735122	60736357	ENSBTAG00000052766
							9	39424555	39477476	AMD1	adenosylmethionine decarboxylase 1
							9	39477920	39644633	CDK19	cyclin dependent kinase 19
							9	38628871	38780948	FYN	FYN proto-onco, Src family tyrosine kinase
							9	39325007	39373157	RPF2	ribosome production factor 2 homolog
							9	19256542	19330621	SH3BGRL2	SH3 domain binding glutamate rich protein like 2
							10	59102240	59156607	CYP19A1	cytochrome P450, family 19, subfamily A, polypeptide 1
							10	58951441	59006267	GLDN	gliomedin
							10	23771972	23773355	ENSBTAG00000052314
							10	296293	297101	ENSBTAG00000017396
							11	38849940	39075742	CCDC85A	coiled-coil domain containing 85A
							11	95315044	95401330	NEK6	NIMA related kinase 6
							11	95402062	95459519	PSMB7	proteasome 20S subunit beta 7
							15	1094435	1095322	OR4C185	olfactory receptor family 4 subfamily C member 185
							15	47910198	47911142	OR52B4	olfactory receptor family 52 subfamily B member 4
							15	47652129	47653082	OR52D3	olfactory receptor family 52 subfamily D member 3
							15	47681806	47682747	OR52H9	olfactory receptor family 52 subfamily H member 9
							15	47890408	47904741	TRIM34	tripartite motif containing 34
							15	47830763	47838934	TRIM5	tripartite motif containing 5
							15	47918495	47937163	TRIM6	tripartite motif containing 6
							15	47661933	47663266	ENSBTAG00000006815
							15	47778463	47795994	ENSBTAG00000038536
							15	47812242	47819532	ENSBTAG00000005609
							15	47865341	47880349	ENSBTAG00000005251
							16	27556059	27591825	WDR26	WD repeat domain 26
							17	14040368	14066548	GYPA	glycophorin A (MNS blood group)
							17	14115218	14143540	GYPB	glycophorin B
							19	11982264	12286297	BCAS3	BCAS3 microtubule associated cell migration factor
							19	41552389	41557718	KRT33A	keratin 33A
							19	41575278	41581410	KRT33B	keratin 33B
							19	41593205	41597632	KRT34	keratin 34
							19	41451564	41453021	KRTAP9-1	keratin associated protein 9-1
							19	12299125	12359979	PPM1D	protein phosphatase, Mg2+/Mn2+ dependent 1D
							19	41400394	41400789	ENSBTAG00000054189
							19	41406831	41407819	ENSBTAG00000054957
							19	41412315	41435991	ENSBTAG00000040229
							19	41431546	41432133	ENSBTAG00000050842
							19	41448235	41448825	ENSBTAG00000051563
							19	41464791	41465381	ENSBTAG00000050354
							19	41468229	41468987	ENSBTAG00000049110
							19	41479170	41479928	ENSBTAG00000050115
							19	41482789	41483373	ENSBTAG00000050542
							19	41512834	41524638	ENSBTAG00000052164
							19	41517542	41523486	ENSBTAG00000050447
							20	39873127	40265889	ADAMTS12	ADAM metallopeptidase with thrombospondin type 1 motif 12
							20	35077205	35144035	C9	complement C9
							20	35003821	35062931	DAB2	DAB adaptor protein 2
							20	40309676	40332876	TARS1	threonyl-tRNA synthetase 1
							22	51574749	51576697	CAMP	cathelicidin antimicrobial peptide
							22	51579579	51621314	CATHL3	cathelicidin 1
							22	51592817	51594193	CATHL4	cathelicidin 4
							22	51557935	51564695	NME6	NME/NM23 nucleoside diphosphate kinase 6
							22	51439234	51463440	PLXNB1	plexin B1
							22	33859633	34134874	SUCLG2	succinate-CoA ligase GDP-forming subunit beta
							22	51513513	51517679	ENSBTAG00000053231
							22	51586120	51587500	ENSBTAG00000052903
							23	27992754	28004146	CCHCR1	coiled-coil alpha-helical rod protein 1
							23	27841095	27913198	MIC1	major histocompatibility class I related protein
							23	27982798	27987297	POU5F1	POU class 5 homeobox 1
							23	27988581	27992408	TCF19	transcription factor 19
							23	25969346	26113857	ENSBTAG00000026163
							23	26167597	26168271	ENSBTAG00000050817
							23	27871206	27875056	ENSBTAG00000012208
							23	27894420	27944257	ENSBTAG00000051047
							23	27896902	27905422	ENSBTAG00000001476
							23	27943564	28059869	ENSBTAG00000007075
							23	27953265	27961282	ENSBTAG00000053433
							27	8413462	8621182	NEIL3	nei like DNA glycosylase 3
							27	8017950	8103703	VEGFC	vascular endothelial growth factor C
							27	8352605	8356853	ENSBTAG00000054577
							29	27145858	27146790	OR8B1	olfactory receptor family 8 subfamily B member 1
							29	27067407	27068363	OR8G3L	olfactory receptor family 8 subfamily G member 3L
							29	27027649	27028593	OR8G4	olfactory receptor family 8 subfamily G member 4
							29	283738	304428	ENSBTAG00000054019
							29	299133	300179	ENSBTAG00000046335
