# Supplementary material for: Genomic adaptation of Ethiopian indigenous cattle to high altitude
Source: Front Genet. 2022 Dec 9;13:960234. doi: 10.3389/fgene.2022.960234 (PMC9780680; doi:10.3389/fgene.2022.960234)
Supplement: Supplementary file 2 [file Table3.XLSX]

## Sheet: S3_XPCLR
Supplementary Table 3. Candidate regions detected using XP-CLR selection scan method threshold of XPCLR score 10.0					Supplementary Table 7. Protein coding Candidate gene Identified using XPCLR selection scan method
BTA	Region start	Region end	XP-CLR score		BTA	Gene start (bp)	Gene end (bp)	Gene name	Gene description
1	1	100000	31.4812		1	93147160	93897117	NLGN1	neuroligin 1
1	24250001	24350000	12.667		1	53578753	53626469	TRAT1	T cell receptor associated transmembrane adaptor 1
1	26600001	26700000	15.2151		1	53510497	53513527	ENSBTAG00000054027
1	53500001	53600000	12.1933		1	98639656	98662615	ENSBTAG00000054693
1	93050001	93150000	14.7831		2	106408440	106413567	CTDSP1	CTD small phosphatase 1
1	98650001	98750000	16.6878		2	131485408	131837484	EIF4G3	eukaryotic translation initiation factor 4 gamma 3
1	107450001	107550000	33.6063		2	99223775	99801312	ERBB4	erb-b2 receptor tyrosine kinase 4
2	5600001	5700000	13.8512		2	41676135	42259624	GALNT13	polypeptide N-acetylgalactosaminyltransferase 13
2	17300001	17400000	14.1474		2	79427772	79481911	GLS	glutaminase
2	31300001	31400000	11.9323		2	125893878	125894870	GPR3	G protein-coupled receptor 3
2	42000001	42100000	10.9947		2	5634458	5683747	NAB1	NGFI-A binding protein 1
2	79200001	79300000	18.7734		2	106392590	106403650	SLC11A1	solute carrier family 11 member 1
2	79350001	79450000	39.4622		2	31290313	31348516	SLC38A11	solute carrier family 38 member 11
2	79550001	79650000	10.9827		2	84253392	84389538	SLC39A10	solute carrier family 39 member 10
2	81750001	81850000	18.6546		2	79518741	79560102	STAT1	signal transducer and activator of transcription 1
2	84200001	84300000	10.2153		2	79568840	79673336	STAT4	signal transducer and activator of transcription 4
2	99650001	99750000	13.899		2	106447346	106532901	USP37	ubiquitin specific peptidase 37
2	106400001	106500000	12.6203		2	106422780	106446519	VIL1	villin 1
2	125800001	125900000	10.1857		2	125814828	125890887	WASF2	WASP family member 2
2	131450001	131550000	17.7007		2	17076721	17440980	ZNF385B	zinc finger protein 385B
3	6050001	6150000	13.1184		2	42022837	42027341	ENSBTAG00000054139
3	9250001	9350000	12.6441		2	17377314	17377751	ENSBTAG00000046904
3	11300001	11400000	27.2036		3	68936675	68954422	ASB17	ankyrin repeat and SOCS box containing 17
3	11400001	11500000	15.5691		3	12508921	12526879	CD5L	CD5 molecule like
3	12500001	12600000	13.1209		3	57558897	57592968	CLCA1	chloride channel accessory 1
3	17550001	17650000	11.5461		3	57607299	57648396	CLCA2	chloride channel accessory 2
3	21700001	21800000	35.0233		3	57499492	57530509	CLCA4	chloride channel accessory 4
3	41550001	41650000	34.5482		3	12577541	12610184	FCRL1	Fc receptor like 1
3	44250001	44350000	10.2694		3	103880098	104004083	FOXJ3	forkhead box J3
3	53950001	54050000	14.9577		3	54043364	54062086	GBP6	guanylate binding protein family, member 6
3	56750001	56850000	23.909		3	21753703	21755025	GJA8	gap junction protein alpha 8
3	56800001	56900000	119.169		3	21695356	21742236	GPR89A	G protein-coupled receptor 89A
3	57500001	57600000	16.0151		3	108832486	109076297	GRIK3	glutamate ionotropic receptor kainate type subunit 3
3	57550001	57650000	12.6548		3	68962719	69055498	MSH4	mutS homolog 4
3	66950001	67050000	14.2886		3	9324285	9350657	NCSTN	nicastrin
3	68950001	69050000	17.5577		3	11315042	11319275	OR10K1	olfactory receptor family 10 subfamily K member 1
3	103850001	103950000	14.6054		3	11492692	11493633	OR10K1B	olfactory receptor family 10 subfamily K member 1B
3	104900001	105000000	12.7816		3	11341077	11342015	OR10K2	olfactory receptor family 10 subfamily K member 2
3	108850001	108950000	14.2507		3	11365444	11368548	OR10R2	olfactory receptor family 10 subfamily R member 2
4	54000001	54100000	120.708		3	44218427	44349718	PLPPR5	phospholipid phosphatase related 5
4	54550001	54650000	12.1487		3	104965053	105188608	SCMH1	Scm polycomb group protein homolog 1
4	54700001	54800000	28.6901		3	66900556	66959868	USP33	ubiquitin specific peptidase 33
4	55700001	55800000	12.2676		3	9265691	9294212	VANGL2	VANGL planar cell polarity protein 2
4	65950001	66050000	12.0103		3	66975443	67094023	ZZZ3	zinc finger ZZ-type containing 3
4	66250001	66350000	15.0159		3	9251873	9253856	ENSBTAG00000015741
4	100250001	100350000	13.6318		3	11350806	11351297	ENSBTAG00000026848
4	111700001	111800000	11.6904		3	11417226	11422750	ENSBTAG00000039366
4	115100001	115200000	10.6744		3	12531188	12563384	ENSBTAG00000053777
4	118600001	118700000	33.3737		3	17518605	17635997	ENSBTAG00000050002
5	12000001	12100000	12.0188		3	54009526	54035069	ENSBTAG00000014857
5	18750001	18850000	46.9224		4	118628470	118690018	DNAJB6	DnaJ heat shock protein family (Hsp40) member B6
5	48300001	48400000	56.6304		4	66328677	66340716	FKBP14	FKBP prolyl isomerase 14
5	48350001	48450000	154.394		4	53771530	54076899	FOXP2	forkhead box P2
5	48400001	48500000	279.811		4	66266959	66328519	PLEKHA8	pleckstrin homology domain containing A8
5	48450001	48550000	411.121		4	54551942	54592009	PPP1R3A	protein phosphatase 1 regulatory subunit 3A
5	48500001	48600000	371.871		4	65961977	66053326	ZNRF2	zinc and ring finger 2
5	48550001	48650000	579.006		4	111679768	111747150	ENSBTAG00000052473
5	48600001	48700000	168.757		4	115112614	115184356	ENSBTAG00000008032
5	48650001	48750000	313.807		5	50362882	50366965	AVPR1A	arginine vasopressin receptor 1A
5	50350001	50450000	32.5702		5	74969135	75090284	CACNG2	calcium voltage-gated channel auxiliary subunit gamma 2
5	57600001	57700000	17.7752		5	73623293	73630548	HMOX1	heme oxygenase 1
5	73600001	73700000	11.8842		5	82983642	83572811	ITPR2	inositol 1,4,5-trisphosphate receptor type 2
5	73700001	73800000	10.1313		5	48542860	48614389	LEMD3	LEM domain containing 3
5	73750001	73850000	16.4655		5	73814162	73829888	MB	myoglobin
5	75000001	75100000	14.2114		5	73633313	73651860	MCM5	minichromosome maintenance complex component 5
5	83450001	83550000	16.6561		5	11908969	12015429	METTL25	methyltransferase like 25
5	89600001	89700000	14.3825		5	48332243	48512740	MSRB3	methionine sulfoxide reductase B3
6	4650001	4750000	10.6944		5	57626515	57627453	OR10P1	olfactory receptor family 10 subfamily P member 1
6	4700001	4800000	10.6869		5	57608661	57609680	OR10P25	olfactory receptor family 10 subfamily P member 25
6	16700001	16800000	22.0889		5	57661971	57662900	OR6C304	olfactory receptor family 6 subfamily C member 304
6	16950001	17050000	13.4523		5	57641621	57642664	OR6C63	olfactory receptor family 6 subfamily C member 63
6	18150001	18250000	11.9362		5	73749045	73760542	RASD2	RASD family member 2
6	29750001	29850000	44.6908		5	48687578	48779884	WIF1	WNT inhibitory factor 1
6	49550001	49650000	15.1496		5	57673709	57674653	ENSBTAG00000052738
6	52700001	52800000	16.2668		5	57687287	57687511	ENSBTAG00000054814
6	54400001	54500000	14.2445		6	18125623	18254810	DKK2	dickkopf WNT signaling pathway inhibitor 2
6	79950001	80050000	17.1866		6	4526911	4777589	PRDM5	PR/SET domain 5
6	107700001	107800000	12.8503		6	18158398	18159590	ENSBTAG00000054885
7	7500001	7600000	11.9736		7	61380054	61411558	CSF1R	colony stimulating factor 1 receptor
7	36450001	36550000	11.5846		7	47070286	47078939	CXCL14	C-X-C motif chemokine ligand 14
7	41700001	41800000	14.1462		7	7532069	7548204	CYP4F2	cytochrome P450, family 4, subfamily F, polypeptide 2
7	46900001	47000000	14.2523		7	50680729	50712129	DNAJC18	DnaJ heat shock protein family (Hsp40) member C18
7	47000001	47100000	81.4903		7	50720267	50729286	ECSCR	endothelial cell surface expressed chemotaxis and apoptosis regulator
7	50650001	50750000	32.0404		7	106497219	106784981	EFNA5	ephrin A5
7	61200001	61300000	16.0366		7	72984740	73272177	GABRB2	gamma-aminobutyric acid type A receptor subunit beta2
7	61300001	61400000	271.768		7	61322505	61379912	HMGXB3	HMG-box containing 3
7	73050001	73150000	12.6919		7	50661348	50663428	MZB1	marginal zone B and B1 cell specific protein
7	95900001	96000000	19.1116		7	47029278	47030021	NEUROG1	neurogenin 1
7	106450001	106550000	10.4672		7	41773074	41774030	OR2L2B	olfactory receptor family 2 subfamily L member 2B
8	12450001	12550000	13.724		7	41791167	41792105	OR2L2C	olfactory receptor family 2 subfamily L member 2C
8	46700001	46800000	10.1031		7	61195051	61269840	PDE6A	phosphodiesterase 6A
8	47100001	47200000	11.6152		7	50662953	50669077	PROB1	proline rich basic protein 1
8	48400001	48500000	43.8336		7	50647652	50660051	SLC23A1	solute carrier family 23 member 1
8	56500001	56600000	16.3654		7	61294681	61300835	SLC26A2	solute carrier family 26 member 2
8	94300001	94400000	12.1037		7	50730802	50732591	SMIM33	small integral membrane protein 33
8	99000001	99100000	18.8312		7	50670564	50675970	SPATA24	spermatosis associated 24
8	99100001	99200000	13.747		7	50736654	50743097	STING1	stimulator of interferon response cGAMP interactor 1
8	103700001	103800000	13.7304		7	46933223	46936586	TIFAB	TIFA inhibitor
8	106550001	106650000	11.4412		7	7483683	7515358	ENSBTAG00000039337
9	11650001	11750000	13.8896		7	7567471	7646236	ENSBTAG00000048257
9	13800001	13900000	32.306		8	105642638	106693624	ASTN2	astrotactin 2
9	21800001	21900000	13.8384		8	103783366	103792805	ATP6V1G1	ATPase H+ transporting V1 subunit G1
9	25950001	26050000	16.3345		8	48359127	48483138	GDA	guanine deaminase
9	29400001	29500000	10.32		8	94311890	94312846	OR13C2C	olfactory receptor family 13 subfamily C member 2C
9	41550001	41650000	10.095		8	94381356	94385017	OR13C3	olfactory receptor family 13 subfamily C member 3
9	49600001	49700000	10.5014		8	98927206	99092707	PTPN3	protein tyrosine phosphatase non-receptor type 3
9	80400001	80500000	14.6382		8	46715833	46817682	TRPM3	transient receptor potential cation channel subfamily M member 3
10	1950001	2050000	20.8033		8	103620999	103713017	WHRN	whirlin
10	2250001	2350000	86.0113		8	12514670	12517391	ENSBTAG00000052065
10	2350001	2450000	11.807		9	41522588	41620269	FOXO3	forkhead box O3
10	2500001	2600000	16.3797		9	25960234	25979946	HDDC2	HD domain containing 2
10	21450001	21550000	22.2644		9	11090230	11695382	RIMS1	regulating synaptic membrane exocytosis 1
10	64050001	64150000	11.9207		9	25985764	26078941	TPD52L1	TPD52 like 1
10	66050001	66150000	13.1338		10	70592722	70654759	ARID4A	AT-rich interaction domain 4A
10	70550001	70650000	16.6106		10	21543326	21546661	CMTM5	CKLF like MARVEL transmembrane domain containing 5
11	1550001	1650000	82.7167		10	21548273	21550846	IL25	interleukin 25
11	35700001	35800000	12.6049		10	21515534	21545497	MYH6	myosin heavy chain 6
11	68100001	68200000	33.7856		10	21490410	21510517	MYH7	myosin heavy chain 7
11	74100001	74200000	97.4825		10	21461584	21468818	NGDN	neuroguidin
11	87600001	87700000	12.3516		10	70551104	70576344	PSMA3	proteasome 20S subunit alpha 3
11	90600001	90700000	10.0685		10	2413343	2486039	YTHDC2	YTH domain containing 2
12	5600001	5700000	26.6866		10	21507163	21509872	ENSBTAG00000049196
12	28950001	29050000	36.3883		11	1237943	1576166	ACOXL	acyl-CoA oxidase like
12	29000001	29100000	120.627		11	68096833	68171538	ANXA4	annexin A4
12	29200001	29300000	257.491		11	1585412	1618575	BUB1	BUB1 mitotic checkpoint serine/threonine kinase
12	29250001	29350000	398.307		11	74126883	74224519	EFR3B	EFR3 homolog B
12	29300001	29400000	218.301		11	68176875	68232649	GMCL1	germ cell-less 1, spermatosis associated
12	29450001	29550000	13.7688		11	87587451	87637666	GRHL1	grainyhead like transcription factor 1
12	29600001	29700000	11.1738		11	74117511	74124989	POMC	proopiomelanocortin
12	30050001	30150000	38.9019		11	87654106	87710164	TAF1B	TATA-box binding protein associated factor, RNA polymerase I subunit B
12	32100001	32200000	34.287		11	1621368	1674858	TPC3	two pore channel 3
13	13450001	13550000	11.4794		11	87671714	87673069	ENSBTAG00000048394
13	62050001	62150000	14.317		11	74111771	74111947	ENSBTAG00000054828
13	71150001	71250000	11.4176		12	30108987	30138259	ALOX5AP	arachidonate 5-lipoxygenase activating protein
13	71300001	71400000	13.2564		12	29636372	29752743	B3GLCT	beta 3-glucosyltransferase
13	81400001	81500000	11.9121		12	28747721	28997274	FRY	FRY microtubule binding protein
13	83150001	83250000	11.7934		12	32118971	32123944	PDX1	pancreatic and duodenal homeobox 1
14	6800001	6900000	10.1517		12	29212314	29274747	RXFP2	relaxin family peptide receptor 2
14	8650001	8750000	11.2685		13	81424938	81524746	BCAS1	brain enriched myelin associated protein 1
14	50300001	50400000	11.0188		13	83249954	83257947	CBLN4	cerebellin 4
14	50350001	50450000	18.7106		13	62102412	62131186	COMMD7	COMM domain containing 7
14	50750001	50850000	10.0391		13	62142537	62176363	DNMT3B	DNA methyltransferase 3 beta
14	50950001	51050000	15.3155		13	70704649	71533711	PTPRT	protein tyrosine phosphatase receptor type T
14	52900001	53000000	27.0218		13	62073115	62076834	ENSBTAG00000052747
14	53100001	53200000	41.1209		14	81512830	81729606	COL14A1	collagen type XIV alpha 1 chain
14	53500001	53600000	39.4175		14	50805781	50806991	CSMD3	CUB and Sushi multiple domains 3
14	53650001	53750000	25.4216		14	8738181	9029965	KCNQ3	potassium voltage-gated channel subfamily Q member 3
14	53850001	53950000	55.0543		14	8601623	8672683	LRRC6	leucine rich repeat containing 6
14	81450001	81550000	13.6348		15	75879778	75915413	CRY2	cryptochrome circadian regulator 2
15	13700001	13800000	16.3256		15	40374952	40604561	MICAL2	microtubule associated monooxygenase, calponin and LIM domain containing 2
15	38350001	38450000	12.3246		15	38367194	38444339	RRAS2	RAS related 2
15	40550001	40650000	21.8972		15	75852557	75860286	SLC35C1	solute carrier family 35 member C1
15	63150001	63250000	11.9249		15	63118358	63168835	WT1	WT1 transcription factor
15	75800001	75900000	11.8245		15	13718942	13720787	ENSBTAG00000051087
16	29900001	30000000	10.948		16	60702774	60782705	AXDND1	axonemal dynein light chain domain containing 1
16	60650001	60750000	12.944		16	29958179	30250777	CDC42BPA	CDC42 binding protein kinase alpha
16	71850001	71950000	11.6981		16	29906148	29954708	COQ8A	coenzyme Q8A
17	12950001	13050000	10.1652		16	71867070	71871370	SLC30A1	solute carrier family 30 member 1
17	42500001	42600000	11.0904		16	60633331	60693186	SOAT1	sterol O-acyltransferase 1
17	43050001	43150000	10.7917		16	71843837	71868733	ENSBTAG00000048992
17	64350001	64450000	11.4092		17	64408095	64412616	FICD	FIC domain protein adenylyltransferase
18	3300001	3400000	13.8867		17	64357119	64363222	ISCU	iron-sulfur cluster assembly enzyme
18	5200001	5300000	13.3018		17	64363942	64405641	SART3	spliceosome associated factor 3, U4/U6 recycling protein
18	14100001	14200000	56.2908		17	42588038	42589090	ENSBTAG00000049769
18	14250001	14350000	15.7867		18	14327315	14446553	ANKRD11	ankyrin repeat domain 11
18	14600001	14700000	111.573		18	14051588	14127897	CBFA2T3	CBFA2/RUNX1 partner transcriptional co-repressor 3
18	14650001	14750000	147.272		18	14257853	14277025	CDH15	cadherin 15
18	14850001	14950000	106.119		18	50817523	50837100	CEACAM1	carcinoembryonic antigen related cell adhesion molecule 1
18	15900001	16000000	11.1015		18	5201404	5210890	CLEC3A	C-type lectin domain family 3 member A
18	16300001	16400000	10.4652		18	14722687	14736830	DEF8	differentially expressed in FDCP 8 homolog
18	16350001	16450000	14.4514		18	52865366	52918727	EXOC3L2	exocyst complex component 3 like 2
18	50600001	50700000	11.0121		18	14606881	14644928	FANCA	FA complementation group A
18	50800001	50900000	14.2308		18	56989036	56995008	KLK10	kallikrein related peptidase 10
18	52850001	52950000	10.4394		18	56996838	57000619	KLK11	kallikrein related peptidase 11
18	56950001	57050000	14.3039		18	57002427	57006377	KLK12	kallikrein related peptidase 12
19	2900001	3000000	15.6128		18	57016373	57026711	KLK13	kallikrein related peptidase 13
19	6750001	6850000	11.4462		18	57036062	57042603	KLK14	kallikrein related peptidase 14
19	10100001	10200000	16.2199		18	56945611	56954174	KLK6	kallikrein related peptidase 6
19	10200001	10300000	10.8866		18	56959221	56966133	KLK7	kallikrein related peptidase 7
19	52250001	52350000	27.9776		18	56972309	56977491	KLK8	kallikrein related peptidase 8
20	5300001	5400000	12.653		18	56980171	56986261	KLK9	kallikrein related peptidase 9
20	25350001	25450000	21.8578		18	50889179	50907197	LIPE	lipase E, hormone sensitive type
20	25450001	25550000	28.3671		18	52923089	52952700	MARK4	microtubule affinity regulating kinase 4
20	41300001	41400000	10.295		18	14705093	14706843	MC1R	melanocortin 1 receptor
20	66350001	66450000	30.7577		18	15865422	16091810	PHKB	phosphorylase kinase regulatory subunit beta
21	11250001	11350000	10.3498		18	14881869	14919139	SHCBP1	SHC binding and spindle associated 1
21	21300001	21400000	11.6668		18	14277507	14282248	SLC22A31	solute carrier family 22 member 31
21	26050001	26150000	11.6357		18	14652352	14679143	SPIRE2	spire type actin nucleation factor 2
21	27200001	27300000	13.2481		18	14681557	14704281	TCF25	transcription factor 25
21	39600001	39700000	13.7741		18	14708940	14717352	TUBB3	tubulin beta 3 class III
21	39750001	39850000	26.419		18	5240349	6170333	WWOX	WW domain containing oxidoreductase
21	41100001	41200000	35.9651		18	14593024	14607123	ZNF276	zinc finger protein 276
21	48900001	49000000	21.5143		18	14742474	14762933	ENSBTAG00000038051
21	63250001	63350000	13.1458		18	14929572	14930102	ENSBTAG00000025283
22	18350001	18450000	27.6898		18	50068596	50635884	ENSBTAG00000054384
22	57750001	57850000	13.8722		18	50804614	50853397	ENSBTAG00000050227
22	60350001	60450000	10.0022		18	50886857	50889077	ENSBTAG00000052955
23	16700001	16800000	20.6306		18	52866318	52879994	ENSBTAG00000030882
23	32100001	32200000	10.8417		19	10125434	10153162	PRR11	proline rich 11
24	1850001	1950000	13.6183		19	10094307	10124864	SKA2	spindle and kinetochore associated complex subunit 2
24	32200001	32300000	22.155		19	10161453	10231394	SMG8	SMG8 nonsense mediated mRNA decay factor
24	51450001	51550000	10.8833		19	10299297	10362632	YPEL2	yippee like 2
25	29700001	29800000	36.726		19	52262092	52317873	ENSBTAG00000053071
25	29800001	29900000	14.2435		19	52337266	52363244	ENSBTAG00000017233
25	30700001	30800000	41.7171		20	5319518	5331743	BOD1	biorientation of chromosomes in cell division 1
25	30900001	31000000	15.1293		20	41323015	41391311	MTMR12	myotubularin related protein 12
26	50350001	50450000	10.6462		20	25400418	25516036	NDUFS4	NADH:ubiquinone oxidoreductase subunit S4
28	1450001	1550000	18.8074		21	21299134	21307567	ARPIN	actin related protein 2/3 complex inhibitor
29	10600001	10700000	11.3954		21	26110012	26142398	FAH	fumarylacetoacetate hydrolase
29	14750001	14850000	15.867		21	41190632	41262640	G2E3	G2/M-phase specific E3 ubiquitin protein ligase
29	21800001	21900000	15.2328		21	26043872	26098833	ZFAND6	zinc finger AN1-type containing 6
29	42300001	42400000	20.8762		22	60447892	60451883	C22H3orf22	chromosome 22 C3orf22 homolog
29	44650001	44750000	14.3837		22	60288809	60389500	CHCHD6	coiled-coil-helix-coiled-coil-helix domain containing 6
29	50650001	50750000	13.5851		22	57706518	57766842	GRIP2	glutamate receptor interacting protein 2
29	50700001	50800000	26.8723		22	57784828	57868863	SLC6A6	solute carrier family 6 member 6
29	50750001	50850000	19.6124		22	60417817	60442172	TXNRD3	thioredoxin reductase 3
					23	16786304	16822127	CUL9	cullin 9
					23	32156742	32157131	H2AC1	H2A clustered histone 1
					23	16689176	16702483	KLC4	kinesin light chain 4
					23	16703732	16767981	PTK7	protein tyrosine kinase 7 (inactive)
					23	32189851	32242064	SCGN	secretagogin, EF-hand calcium binding protein
					23	32080668	32103739	SLC17A4	solute carrier family 17 member 4
					23	16775130	16783881	SRF	serum response factor
					24	32211669	32225654	HRH4	histamine receptor H4
					24	32256373	32287095	IMPACT	impact RWD domain protein
					24	51460887	51464511	ENSBTAG00000049503
					25	29782669	29817161	AUTS2	activator of transcription and developmental regulator AUTS2
					28	1471776	1494454	ABCB10	ATP binding cassette subfamily B member 10
					28	1410148	1464793	NUP133	nucleoporin 133
					28	1545825	1565465	ENSBTAG00000034225
					29	50845009	50867717	ANO9	anoctamin 9
					29	50687389	50694307	CDHR5	cadherin related family member 5
					29	42308146	42310062	COX8A	cytochrome c oxidase subunit VIIIA (ubiquitous)
					29	50639439	50667622	DEAF1	DEAF1 transcription factor
					29	50670740	50673523	DRD4	dopamine receptor D4
					29	50756430	50765200	HRAS	HRas proto-onco, GTPase
					29	50695300	50698405	IRF7	interferon regulatory factor 7
					29	50739784	50744603	LMNTD2	lamin tail domain containing 2
					29	50745294	50758086	LRRC56	leucine rich repeat containing 56
					29	42323907	42478140	MACROD1	mono-ADP ribosylhydrolase 1
					29	42315719	42323775	OTUB1	OTU deubiquitinase, ubiquitin aldehyde binding 1
					29	50698199	50722052	PHRF1	PHD and ring finger domains 1
					29	50805454	50831215	PTDSS2	phosphatidylserine synthase 2
					29	50732092	50734727	RASSF7	Ras association domain family member 7
					29	44653764	44663023	RBM14	RNA binding motif protein 14
					29	44669850	44677601	RBM4	RNA binding motif protein 4
					29	44692636	44702112	RBM4B	RNA binding motif protein 4B
					29	50793909	50805209	RNH1	ribonuclease/angiogenin inhibitor 1
					29	44713352	44746745	SPTBN2	spectrin beta, non-erythrocytic 2
					29	50683602	50685013	ENSBTAG00000054832
					29	42305243	42306404	ENSBTAG00000055013
