# Supplementary material for: Genomic adaptation of Ethiopian indigenous cattle to high altitude
Source: Front Genet. 2022 Dec 9;13:960234. doi: 10.3389/fgene.2022.960234 (PMC9780680; doi:10.3389/fgene.2022.960234)
Supplement: Supplementary file 3 [file Table4.XLSX]

## Sheet: Table_S4_PBS_coding_gene
Supplementary Table 4. List of Candidate genes detected by PBS analysis
BTA	Gene start (bp)	Gene end (bp)	Gene name	Gene description
3	19884889	19949933	ARNT	aryl hydrocarbon receptor nuclear translocator
3	57499492	57530509	CLCA4	chloride channel accessory 4
3	57558897	57592968	CLCA1	chloride channel accessory 1
3	57607299	57648396	CLCA2	chloride channel accessory 2
5	73633313	73651860	MCM5	minichromosome maintenance complex component 5
5	74969135	75090284	CACNG2	calcium voltage-gated channel auxiliary subunit gamma 2
5	82983642	83572811	ITPR2	inositol 1,4,5-trisphosphate receptor type 2
5	88434139	88442014	KCNJ8	potassium inwardly rectifying channel subfamily J member 8
6	25528829	25543695	ADH5	alcohol dehydrogenase 5 (class III), chi polypeptide
6	25546350	25603993	METAP1	methionyl aminopeptidase 1
7	61294681	61300835	SLC26A2	solute carrier family 26 member 2
7	72984740	73272177	GABRB2	gamma-aminobutyric acid type A receptor subunit beta2
10	21490410	21510517	MYH7	myosin heavy chain 7
10	21507163	21509872	ENSBTAG00000049196
10	21515534	21545497	MYH6	myosin heavy chain 6
10	21543326	21546661	CMTM5	CKLF like MARVEL transmembrane domain containing 5
10	21548273	21550846	IL25	interleukin 25
11	1585412	1618575	BUB1	BUB1 mitotic checkpoint serine/threonine kinase
11	1621368	1674858	TPC3	two pore channel 3
14	8738181	9029965	KCNQ3	potassium voltage-gated channel subfamily Q member 3
15	75918764	75938190	MAPK8IP1	mitogen-activated protein kinase 8 interacting protein 1
15	16344121	16845470	GUCY1A2	guanylate cyclase 1 soluble subunit alpha 2
15	75879778	75915413	CRY2	cryptochrome circadian regulator 2
18	14037920	14043929	ENSBTAG00000023752
18	14051588	14127897	CBFA2T3	CBFA2/RUNX1 partner transcriptional co-repressor 3
20	56233771	56495596	MYO10	myosin X
