# Supplementary material for: Genomic adaptation of Ethiopian indigenous cattle to high altitude
Source: Front Genet. 2022 Dec 9;13:960234. doi: 10.3389/fgene.2022.960234 (PMC9780680; doi:10.3389/fgene.2022.960234)
Supplement: Supplementary file 4 [file Table1.XLSX]

## Sheet: S1_iHS_HA
Supplementary Table 1. Candidate regions and protein coding genes identified by iHS selection scan method from HA cattle threshold value of 6 equvalent and P-value 9.97E-07
BTA	Region start	Region end	iHS		BTA	Gene start (bp)	Gene end (bp)	Gene name	Gene description
1	85750000	85900000	6.06923		1	90030089	90204389	TBL1XR1	TBL1X receptor 1
1	90000000	90150000	6.2934		2	90248645	90296359	ALS2	alsin Rho guanine nucleotide exchange factor ALS2
1	100400000	100550000	6.05179		2	1679994	1864849	ARHGEF4	Rho guanine nucleotide exchange factor 4
1	155800000	155950000	6.34257		2	90045394	90168893	C2CD6	C2 calcium dependent domain containing 6
2	50000	250000	8.18541		2	41676135	42259624	GALNT13	polypeptide N-acetylgalactosaminyltransferase 13
2	1550000	1700000	6.42176		2	90196472	90237037	MPP4	membrane palmitoylated protein 4
2	8500000	8650000	6.28808		2	90171834	90195668	TMEM237	transmembrane protein 237
2	38600000	38750000	6.11579		3	19777160	19786734	ANXA9	annexin A9
2	42250000	42450000	6.28564		3	19884889	19949933	ARNT	aryl hydrocarbon receptor nuclear translocator
2	55350000	55500000	6.09884		3	19792564	19804799	CERS2	ceramide synthase 2
2	90100000	90250000	6.14208		3	57558897	57592968	CLCA1	chloride channel accessory 1
3	17450000	17600000	6.15795		3	57607299	57648396	CLCA2	chloride channel accessory 2
3	17850000	18000000	7.90832		3	57499492	57530509	CLCA4	chloride channel accessory 4
3	19750000	19900000	6.17129		3	58957671	59043012	DNAI3	dynein axonemal intermediate chain 3
3	29950000	30100000	6.45923		3	54409369	54433538	GBP2	guanylate binding protein 2
3	54350000	54500000	6.10947		3	54451265	54507578	GBP4	guanylate binding protein 4
3	57450000	57850000	6.7553		3	17924015	17931004	LCE1B	late cornified envelope 1B
3	58900000	59050000	6.4159		3	29703286	29962037	MAGI3	membrane associated guanylate kinase, WW and PDZ domain containing 3
3	59950000	60100000	8.10287		3	19766326	19775894	MINDY1	MINDY lysine 48 deubiquitinase 1
3	64300000	64450000	6.61424		3	57674210	57713603	ODF2L	outer dense fiber of sperm tails 2 like
3	98000000	98200000	6.10981		3	59884333	60026329	PRKACB	protein kinase cAMP-activated catalytic subunit beta
4	100000	350000	7.6944		3	19744729	19764785	PRUNE1	prune exopolyphosphatase 1
4	12400000	12550000	6.06238		3	19801955	19834258	SETDB1	SET domain bifurcated histone lysine methyltransferase 1
4	112950000	113350000	8.60076		3	98066623	98090010	SKINT1	selection and upkeep of intraepithelial T cells 1
5	150000	450000	8.34013		3	97963204	98001735	SLC5A9	solute carrier family 5 member 9
5	6900000	7050000	6.17024		3	17864637	17869842	SMCP	sperm mitochondria associated cysteine rich protein
5	18500000	19000000	9.33525		3	58890026	58928166	SYDE2	synapse defective Rho GTPase homolog 2
5	20200000	20500000	6.16109		3	98022941	98048400	ENSBTAG00000054583
5	53600000	53750000	6.27523		3	17474191	17474433	ENSBTAG00000053914
5	54850000	55000000	7.06306		3	17518605	17635997	ENSBTAG00000050002
5	57850000	58600000	7.22635		3	17938335	17945358	ENSBTAG00000052594
5	69900000	70100000	7.66437		3	17979807	17987542	ENSBTAG00000053743
5	80100000	80250000	6.45713		3	17998705	18007361	ENSBTAG00000054620
5	83450000	83600000	8.19088		3	64421008	64423014	ENSBTAG00000052602
5	88300000	88450000	6.51583		4	113066865	113074368	GIMAP4	GTPase, IMAP family member 4
5	100100000	100250000	6.42032		4	113328043	113338736	GIMAP5	GTPase, IMAP family member 5
5	112300000	112450000	6.1346		4	112958076	112958969	GIMAP7	GTPase, IMAP family member 7
6	3250000	3400000	6.05485		4	12542354	12576328	PON1	paraoxonase 1
6	10850000	11000000	6.34514		4	12191129	12534305	PPP1R9A	protein phosphatase 1 regulatory subunit 9A
6	15500000	15650000	6.09596		4	113007779	113011711	ENSBTAG00000053452
6	19600000	19750000	6.29745		4	113131167	113139056	ENSBTAG00000040331
6	25500000	25650000	6.36785		4	113233116	113240464	ENSBTAG00000054649
6	51250000	51700000	7.06202		4	113262253	113268350	ENSBTAG00000050052
6	53300000	53450000	6.75661		4	113314340	113317506	ENSBTAG00000037510
6	67300000	67450000	6.22311		4	113349198	113356352	ENSBTAG00000000715
6	101950000	102100000	6.36775		5	88262950	88412938	ABCC9	ATP binding cassette subfamily C member 9
6	103500000	103650000	6.52512		5	112387043	112395842	CHADL	chondroadherin like
6	107450000	108000000	7.36313		5	112282183	112344853	EP300	E1A binding protein p300
7	0	150000	9.3349		5	80232322	80275610	ERGIC2	ERGIC and golgi 2
7	8300000	8500000	6.75968		5	82983642	83572811	ITPR2	inositol 1,4,5-trisphosphate receptor type 2
7	26300000	26450000	6.71105		5	88434139	88442014	KCNJ8	potassium inwardly rectifying channel subfamily J member 8
7	30400000	30550000	6.00122		5	100228198	100238336	KLRF1	killer cell lectin like receptor F1
7	50400000	50550000	6.42588		5	112365014	112382131	L3MBTL2	L3MBTL histone methyl-lysine binding protein 2
7	82550000	82700000	6.29538		5	58126697	58127632	OR6C17	olfactory receptor family 6 subfamily C member 17
7	96050000	96200000	6.30005		5	58594819	58595757	OR6C1Q	olfactory receptor family 6 subfamily C member 1Q
8	41050000	41200000	7.2879		5	58418220	58419158	OR6C1R	olfactory receptor family 6 subfamily C member 1R
8	48200000	48600000	6.2294		5	58285201	58286139	OR6C2	olfactory receptor family 6 subfamily C member 2
8	110650000	110800000	6.45634		5	58067915	58068868	OR6C202	olfactory receptor family 6 subfamily C member 202
9	3700000	3900000	8.25048		5	58099644	58100579	OR6C207	olfactory receptor family 6 subfamily C member 207
9	69550000	69750000	6.49891		5	58463626	58464561	OR6C268	olfactory receptor family 6 subfamily C member 268
9	83300000	83450000	7.15901		5	58271115	58272053	OR6C269	olfactory receptor family 6 subfamily C member 269
9	89500000	89700000	6.23162		5	58112291	58113238	OR6C278	olfactory receptor family 6 subfamily C member 278
10	150000	350000	6.96616		5	58448566	58449501	OR6C280	olfactory receptor family 6 subfamily C member 280
10	15700000	15850000	6.5126		5	57924954	57925916	OR6C281	olfactory receptor family 6 subfamily C member 281
10	23700000	23850000	8.45439		5	57908786	57909721	OR6C2F	olfactory receptor family 6 subfamily C member 2F
10	42500000	42650000	6.53773		5	58179582	58180520	OR6C35	olfactory receptor family 6 subfamily C member 35
10	55400000	55650000	6.22797		5	57878122	57879057	OR6C38	olfactory receptor family 6 subfamily C member 38
11	7150000	7300000	6.14479		5	57855480	57856406	OR6C4C	olfactory receptor family 6 subfamily C member 4C
11	17200000	17400000	6.07485		5	58207468	58208403	OR6C68	olfactory receptor family 6 subfamily C member 68
11	35450000	35600000	6.85654		5	58516084	58517061	OR6C76	olfactory receptor family 6 subfamily C member 76
12	8000000	8200000	6.29186		5	80123807	80185224	OVCH1	ovochymase 1
12	29550000	29750000	6.30829		5	112396231	112425046	RANGAP1	Ran GTPase activating protein 1
12	44550000	44800000	6.91979		5	69980577	70051146	RFX4	regulatory factor X4
12	49600000	49750000	6.66313		5	70063366	70163866	RIC8B	RIC8 guanine nucleotide exchange factor B
13	3150000	3300000	6.62432		5	53698084	53892992	SLC16A7	solute carrier family 16 member 7
13	11250000	11550000	6.54033		5	79807657	80114645	TMTC1	transmembrane O-mannosyltransferase targeting cadherins 1
13	37100000	37250000	6.04469		5	112434864	112492002	ZC3H7B	zinc finger CCCH-type containing 7B
13	47300000	47450000	6.35343		5	100099708	100111353	ENSBTAG00000006851
13	69250000	69400000	6.52498		5	100127740	100143640	ENSBTAG00000049487
14	27800000	27950000	6.67501		5	100181622	100199602	ENSBTAG00000012026
14	50450000	50600000	6.07171		5	58550539	58551477	ENSBTAG00000053837
14	53800000	53950000	6.57488		5	80207447	80217654	ENSBTAG00000054066
14	72650000	72800000	7.43995		5	315776	316705	ENSBTAG00000027770
14	76650000	76800000	6.11762		5	335951	373995	ENSBTAG00000037552
14	81700000	81850000	6.04726		6	25480627	25512887	ADH4	alcohol dehydrogenase 4 (class II), pi polypeptide
15	4000000	4150000	6.56694		6	25528829	25543695	ADH5	alcohol dehydrogenase 5 (class III), chi polypeptide
15	15200000	15350000	6.19445		6	101852659	102045732	AFF1	AF4/FMR2 family member 1
15	15850000	16050000	6.31809		6	19485468	19636025	ARHGEF38	Rho guanine nucleotide exchange factor 38
15	16450000	16600000	6.24132		6	3385320	3423390	BBS7	Bardet-Biedl syndrome 7
15	21100000	21550000	6.64662		6	15613508	15664735	CFI	complement factor I
15	32400000	32550000	6.60867		6	103500611	103662790	EVC2	EvC ciliary complex subunit 2
15	46000000	46150000	6.3195		6	67179392	67325259	FRYL	FRY like transcription coactivator
15	47700000	47950000	7.39179		6	15597411	15604174	GAR1	GAR1 ribonucleoprotein
15	53150000	53300000	7.02836		6	102066192	102119154	KLHL8	kelch like family member 8
15	73250000	73400000	6.12226		6	15551780	15569552	LRIT3	leucine rich repeat, Ig-like and transmembrane domains 3
15	78800000	78950000	6.30487		6	25546350	25603993	METAP1	methionyl aminopeptidase 1
16	8950000	9300000	6.53115		6	19708709	19805633	PPA2	inorganic pyrophosphatase 2
16	14800000	14950000	6.36951		6	15577365	15590078	RRH	retinal pigment epithelium-derived rhodopsin homolog
16	19350000	19550000	7.66384		6	10925712	11037983	UGT8	UDP glycosyltransferase 8
16	25050000	25200000	8.24014		6	15525968	15526312	ENSBTAG00000046949
16	59700000	59950000	6.39085		6	15567535	15607997	ENSBTAG00000053284
16	60650000	60800000	7.0566		6	25507798	25509146	ENSBTAG00000055127
16	60850000	61000000	6.27941		6	25639735	25639989	ENSBTAG00000024125
16	78000000	78150000	6.71418		7	96033978	96167151	CAST	calpastatin
17	8050000	8650000	6.09502		7	30358003	30441533	CEP120	centrosomal protein 120
17	14100000	14300000	7.57337		7	26301527	26313850	CTXN3	cortexin 3
17	38150000	38500000	6.7805		7	96168529	96204132	ERAP1	endoplasmic reticulum aminopeptidase 1
18	0	150000	6.01992		7	8430865	8431788	OR7A100	olfactory receptor family 7 subfamily A member 100
19	15250000	15450000	6.26069		7	8407078	8408010	OR7A65	olfactory receptor family 7 subfamily A member 65
19	41400000	41550000	8.17556		7	8497991	8498986	OR7A76	olfactory receptor family 7 subfamily A member 76
19	42600000	42750000	6.3638		7	8473254	8474219	OR7A93	olfactory receptor family 7 subfamily A member 93
19	58100000	58250000	7.10989		7	26421249	26467627	PRRC1	proline rich coiled-coil 1
20	11000000	11150000	6.05862		7	50264021	50520479	SIL1	SIL1 nucleotide exchange factor
20	28650000	28800000	6.37481		7	8276704	8313524	ENSBTAG00000051946
20	40050000	40650000	7.45348		7	30424785	30425180	ENSBTAG00000048849
20	56300000	56450000	6.08326		7	82244	84197	ENSBTAG00000052137
20	68150000	68300000	6.98833		7	87067	90118	ENSBTAG00000049205
21	500000	650000	7.47829		7	93969	95976	ENSBTAG00000052807
21	38900000	39050000	6.63481		7	99820	101828	ENSBTAG00000053122
22	1250000	1400000	6.1193		7	105678	107690	ENSBTAG00000051286
22	34100000	34300000	6.48584		7	111545	113557	ENSBTAG00000049574
22	40100000	40250000	6.58722		7	117412	119367	ENSBTAG00000050327
23	26050000	26300000	9.83629		8	48157841	48230524	C8H9orf85	chromosome 8 C9orf85 homolog
23	27850000	28000000	7.36054		8	48359127	48483138	GDA	guanine deaminase
24	33450000	33600000	6.96837		8	110686132	110733968	GSN	gelsolin
24	52500000	52650000	6.02867		8	41012203	41258537	RFX3	regulatory factor X3
24	60450000	60600000	7.02432		8	110740235	110772767	STOM	stomatin
25	28650000	28800000	6.44883		8	48589473	48599969	ZFAND5	zinc finger AN1-type containing 5
25	29050000	29200000	6.92642		9	69748258	69818319	ENPP1	ectonucleotide pyrophosphatase/phosphodiesterase 1
27	7900000	8050000	6.43678		9	69599029	69687302	ENPP3	ectonucleotide pyrophosphatase/phosphodiesterase 3
27	10600000	10900000	6.14932		9	83287300	83713833	GRM1	glutamate metabotropic receptor 1
27	21450000	21700000	6.53976		9	69540273	69583721	MED23	mediator complex subunit 23
27	30000000	30150000	6.2404		9	89661417	89678324	MYCT1	MYC target 1
28	1400000	1800000	6.93971		9	89468241	89523351	ENSBTAG00000054597
28	33400000	33550000	6.68013		10	42644327	42655193	LRR1	leucine rich repeat protein 1
28	39850000	40000000	6.20111		10	15849508	15888340	NOX5	NADPH oxidase 5
28	43850000	44000000	6.65545		10	42627501	42629504	RPS29	ribosomal protein S29
29	0	500000	10.9969		10	15763555	15791716	SPESP1	sperm equatorial segment protein 1
29	800000	950000	7.17792		10	55636874	56319410	UNC13C	unc-13 homolog C
29	6050000	6250000	7.52729		10	42601306	42601817	ENSBTAG00000055255
29	14750000	15050000	6.62895		10	23771972	23773355	ENSBTAG00000052314
29	19400000	19550000	6.00812		10	296293	297101	ENSBTAG00000017396
29	21300000	21500000	6.59061		11	7165278	7193294	IL18R1	interleukin 18 receptor 1
29	21550000	21750000	6.09539		11	7203304	7233720	IL18RAP	interleukin 18 receptor accessory protein
					11	7127282	7165290	IL1RL1	interleukin 1 receptor like 1
					11	7241330	7296376	SLC9A4	solute carrier family 9 member A4
					12	29636372	29752743	B3GLCT	beta 3-glucosyltransferase
					12	29575199	29577177	ENSBTAG00000053332
					13	3251954	3279640	ANKEF1	ankyrin repeat and EF-hand domain containing 1
					13	11479616	11570661	CCDC3	coiled-coil domain containing 3
					13	47441800	47498715	CDS2	CDP-diacylglycerol synthase 2
					13	69378600	69379571	MAFB	MAF bZIP transcription factor B
					13	47430406	47436478	PCNA	proliferating cell nuclear antigen
					13	47209404	47348038	SLC23A2	solute carrier family 23 member 2
					13	47421389	47429786	TMEM230	transmembrane protein 230
					13	11282593	11301579	ENSBTAG00000022931
					13	11306619	11310751	ENSBTAG00000051963
					13	11376055	11389221	ENSBTAG00000040222
					13	11420990	11421970	ENSBTAG00000054579
					13	37114850	37115782	ENSBTAG00000053629
					14	81512830	81729606	COL14A1	collagen type XIV alpha 1 chain
					14	81745762	81824127	MRPL13	mitochondrial ribosomal protein L13
					14	81787034	81863369	MTBP	MDM2 binding protein
					14	27737786	27998050	NKAIN3	sodium/potassium transporting ATPase interacting 3
					15	16001768	16035987	C15H11orf97	chromosome 15 C11orf97 homolog
					15	15326369	15361768	ENDOD1	endonuclease domain containing 1
					15	15982525	15983934	FUT4	fucosyltransferase 4
					15	16344121	16845470	GUCY1A2	guanylate cyclase 1 soluble subunit alpha 2
					15	53278739	53333980	MRPL48	mitochondrial ribosomal protein L48
					15	46071047	46071991	OR2AG1	olfactory receptor family 2 subfamily AG member 1
					15	46024625	46025557	OR2AG1E	olfactory receptor family 2 subfamily AG member 1E
					15	46052183	46053127	OR2AG1G	olfactory receptor family 2 subfamily AG member 1G
					15	46092886	46093818	OR2AG2	olfactory receptor family 2 subfamily AG member 2
					15	46014079	46014990	OR2D3G	olfactory receptor family 2 subfamily D member 3G
					15	47910198	47911142	OR52B4	olfactory receptor family 52 subfamily B member 4
					15	15850059	15905090	PIWIL4	piwi like RNA-mediated silencing 4
					15	53150637	53241816	RAB6A	RAB6A, member RAS onco family
					15	15192650	15264115	SESN3	sestrin 3
					15	47890408	47904741	TRIM34	tripartite motif containing 34
					15	47830763	47838934	TRIM5	tripartite motif containing 5
					15	47918495	47937163	TRIM6	tripartite motif containing 6
					15	46100648	46101571	ENSBTAG00000021147
					15	46132026	46133194	ENSBTAG00000051394
					15	47778463	47795994	ENSBTAG00000038536
					15	47812242	47819532	ENSBTAG00000005609
					15	47865341	47880349	ENSBTAG00000005251
					15	78791037	78836139	ENSBTAG00000030920
					15	78914154	78915587	ENSBTAG00000052005
					15	16005723	16009098	ENSBTAG00000052218
					16	60702774	60782705	AXDND1	axonemal dynein light chain domain containing 1
					16	25186203	25227307	DUSP10	dual specificity phosphatase 10
					16	60789069	60808338	NPHS2	NPHS2 stomatin family member, podocin
					16	59629859	59878925	RASAL2	RAS protein activator like 2
					16	60633331	60693186	SOAT1	sterol O-acyltransferase 1
					16	60817250	60896041	TDRD5	tudor domain containing 5
					16	59915002	59925320	TEX35	testis expressed 35
					16	18892333	19815906	USH2A	usherin
					16	14803465	14807331	ENSBTAG00000053584
					17	14115218	14143540	GYPB	glycophorin B
					19	42555705	42611486	ATP6V0A1	ATPase H+ transporting V0 subunit a1
					19	42736941	42738908	CCR10	C-C motif chemokine receptor 10
					19	42739776	42753673	CNTNAP1	contactin associated protein 1
					19	42639186	42642459	COASY	Coenzyme A synthase
					19	58115492	58127648	COG1	component of oligomeric golgi complex 1
					19	58095733	58114837	FAM104A	family with sequence similarity 104 member A
					19	42627994	42630487	HSD17B1	hydroxysteroid 17-beta dehydrogenase 1
					19	41451564	41453021	KRTAP9-1	keratin associated protein 9-1
					19	42643523	42650621	MLX	MAX dimerization protein MLX
					19	42618490	42625469	NAGLU	N-acetyl-alpha-glucosaminidase
					19	42725940	42734368	PLEKHH3	pleckstrin homology, MyTH4 and FERM domain containing H3
					19	42650230	42654921	PSMC3IP	PSMC3 interacting protein
					19	42657793	42677130	RETREG3	reticulophagy regulator family member 3
					19	58209287	58503188	SLC39A11	solute carrier family 39 member 11
					19	58153872	58154978	SSTR2	somatostatin receptor 2
					19	42676073	42680834	TUBG1	tubulin gamma 1
					19	42720105	42725012	TUBG2	tubulin gamma 2
					19	41400394	41400789	ENSBTAG00000054189
					19	41406831	41407819	ENSBTAG00000054957
					19	41412315	41435991	ENSBTAG00000040229
					19	41431546	41432133	ENSBTAG00000050842
					19	41448235	41448825	ENSBTAG00000051563
					19	41464791	41465381	ENSBTAG00000050354
					19	41468229	41468987	ENSBTAG00000049110
					19	41479170	41479928	ENSBTAG00000050115
					19	41482789	41483373	ENSBTAG00000050542
					19	41512834	41524638	ENSBTAG00000052164
					19	41517542	41523486	ENSBTAG00000050447
					20	39873127	40265889	ADAMTS12	ADAM metallopeptidase with thrombospondin type 1 motif 12
					20	28687335	28728820	EMB	embigin
					20	56233771	56495596	MYO10	myosin X
					20	40309676	40332876	TARS1	threonyl-tRNA synthetase 1
					22	33859633	34134874	SUCLG2	succinate-CoA ligase GDP-forming subunit beta
					23	27992754	28004146	CCHCR1	coiled-coil alpha-helical rod protein 1
					23	27841095	27913198	MIC1	major histocompatibility class I related protein
					23	27982798	27987297	POU5F1	POU class 5 homeobox 1
					23	27988581	27992408	TCF19	transcription factor 19
					23	25969346	26113857	ENSBTAG00000026163
					23	26167597	26168271	ENSBTAG00000050817
					23	27871206	27875056	ENSBTAG00000012208
					23	27894420	27944257	ENSBTAG00000051047
					23	27896902	27905422	ENSBTAG00000001476
					23	27943564	28059869	ENSBTAG00000007075
					23	27953265	27961282	ENSBTAG00000053433
					24	52200944	53036688	DCC	DCC netrin 1 receptor
					24	60492609	60601514	PIGN	phosphatidylinositol glycan anchor biosynthesis class N
					24	33499444	33582080	RBBP8	RB binding protein 8, endonuclease
					25	28636197	29090972	CALN1	calneuron 1
					25	29133705	29563785	GALNT17	polypeptide N-acetylgalactosaminyltransferase 17
					27	21352772	21570464	TUSC3	tumor suppressor candidate 3
					27	8017950	8103703	VEGFC	vascular endothelial growth factor C
					28	1471776	1494454	ABCB10	ATP binding cassette subfamily B member 10
					28	1400372	1403383	ACTA1	actin alpha 1, skeletal muscle
					28	33518711	33642717	DLG5	discs large MAGUK scaffold protein 5
					28	1410148	1464793	NUP133	nucleoporin 133
					28	43841934	43868982	OGDHL	oxoglutarate dehydrogenase L
					28	43900420	44015116	PARG	poly(ADP-ribose) glycohydrolase
					28	1577597	1603804	URB2	URB2 ribosome biosis homolog
					28	1545825	1565465	ENSBTAG00000034225
					28	1605672	1606712	ENSBTAG00000053712
					28	1762166	1762610	ENSBTAG00000011457
					29	6120515	6303004	NOX4	NADPH oxidase 4
					29	283738	304428	ENSBTAG00000054019
					29	299133	300179	ENSBTAG00000046335
					29	851787	856180	ENSBTAG00000049484
