# Supplementary material for: Genomic adaptation of Ethiopian indigenous cattle to high altitude
Source: Front Genet. 2022 Dec 9;13:960234. doi: 10.3389/fgene.2022.960234 (PMC9780680; doi:10.3389/fgene.2022.960234)
Supplement: Supplementary file 5 [file Table5.XLSX]

## Sheet: Table_S5_iHS_PBS_XPCLR_overlap
Supplementary Table 5. Candidate gene commonly identified by three selection scan methods
BTA	Gene start	Gene end	Gene name	Selection scan method
2	41676135	42259624	GALNT13	iHS, XPCLR
3	19884889	19949933	ARNT	iHS, PBS
3	57558897	57592968	CLCA1	iHS, PBS, XPCLR
3	57607299	57648396	CLCA2	iHS, PBS, XPCLR
3	57499492	57530509	CLCA4	iHS, PBS, XPCLR
3	17518605	17635997	ENSBTAG00000050002	iHS, XPCLR
5	82983642	83572811	ITPR2	iHS, PBS, XPCLR
5	88262950	88412938	ABCC9	iHS, PBS
5	73633313	73651860	MCM5	PBS, XPCLR
6	25528829	25543695	ADH5	iHS, PBS
6	25546350	25603993	METAP1	iHS, PBS
7	96168529	96204132	ERAP1	iHS, PBS
7	72984740	73272177	GABRB2	PBS, XPCLR
7	61294681	61300835	SLC26A2	PBS, XPCLR
8	48359127	48483138	GDA	iHS, XPCLR
8	46715833	46817682	TRPM3	PBS, XPCLR
10	2413343	2486039	YTHDC2	PBS, XPCLR
11	74126883	74224519	EFR3B	PBS, XPCLR
11	74117511	74124989	POMC	PBS, XPCLR
11	1621368	1674858	TPC3	PBS, XPCLR
12	29636372	29752743	B3GLCT	iHS, XPCLR
14	81512830	81729606	COL14A1	iHS, XPCLR
14	8738181	9029965	KCNQ3	PBS, XPCLR
15	16344121	16845470	GUCY1A2	iHS, PBS
15	75879778	75915413	CRY2	PBS, XPCLR
16	60702774	60782705	AXDND1	iHS, XPCLR
16	60633331	60693186	SOAT1	iHS, XPCLR
18	14051588	14127897	CBFA2T3	PBS, XPCLR
23	16775130	16783881	SRF	PBS, XPCLR
28	1471776	1494454	ABCB10	iHS, XPCLR
28	1545825	1565465	ENSBTAG00000034225	iHS, XPCLR
28	1410148	1464793	NUP133	iHS, XPCLR
